# Supplementary material for: Weighted analysis of composite endpoints with simultaneous inference for flexible weight constraints
Source: Stat Med. 2016 Oct 26;36(3):442–54. doi: 10.1002/sim.7147 (PMC5217097; doi:10.1002/sim.7147)
Supplement: Supplementary file 1 — supporting info item [file SIM-36-442-s001.zip]

Archive with 2 entries (2 files):
- weighted_compEP_supplements_rev.pdf
- weighted_compEP_supplements_rev.tex
